# Supplementary material for: Location decision of low-altitude service station for transfer flight based on modified immune algorithm
Source: PeerJ Comput Sci. 2023 Nov 1;9:e1624. doi: 10.7717/peerj-cs.1624 (PMC10702995; doi:10.7717/peerj-cs.1624)
Supplement: Supplemental Information 2 — As the times of iterations increases, the value of objective function decreases gradually. When iterated upto 1000 times, the objective function no longer changes. The cost of site selection is proportional to the number of service stations.The blue circles represent candidate sites. The red circles are the sites that are selected finally. [file peerj-cs-09-1624-s002.m]

clear all;
close all;
clc;
                              
%Coordinate data
C = [ 30.67 104.06
    30.88   104.32
    30.57   104.94
    30.2    103.29
    30.8    103.86
    30.82   104.13
    26.9    102.15
    26.9    101.56
    30.97   103.81
    31.04   103.61
    30.99   103.94
    31.13   104.16
    30.99   104.25
    30.42   103.78
    30.42   103.47
    30.58   103.53
    30.63   103.69
    31.48   104.73
    31.8    104.7
    32.59   105.21
    32.42   104.52
    32.44   105.86
    32.25   106.33
    32.03   105.45
    31.64   105.16
    31.1    105.06
    31.23   105.35
    30.9    105.31
    30.52   105.58
    30.78   105.74
    31.06   104.68
    31.13   104.37
    31.32   104.19
    31.64   104.41
    31.89   104.44
    29.59   105.04
    30.3    105.02
    30.12   105.3
    29.57   104.7
    29.81   104.85
    30.19   104.6
    30.38   104.53
    29.64   105.25
    29.77   104.56
    29.24   104.97
    28.87   104.96
    28.71   105.06
    28.77   105.38
    28.96   105.46
    28.79   105.78
    28.91   105.39
    28.03   105.79
    28.19   105.44
    28.6    104.91
    28.36   105.06
    28.38   104.81
    28.4    104.52
    28.16   104.53
    28.68   104.15
    29.59   103.73
    29.75   103.59
    29.95   103.38
    30.04   103.53
    29.86   103.81
    30.05   103.81
    30.22   103.83
    29.67   104.06
    30  104.09
    29.21   103.93
    28.96   103.98
    29.62   103.5
    28.87   103.53
    29.23   103.25
    29.24   103.13
    29.7    107.36
    30.36   107.34
    29.89   107.7
    29.98   108.13
    28.47   108.97
    28.85   108.75
    29.53   108.81
    29.29   108.19
    29.29   108.72
    29.15   107.13
    30.83   108.35
    31.23   108.39
    31.98   108.67
    31.42   109.6
    31.1    109.86
    31.06   109.52
    30.99   108.89
    30.33   108.03
    30.66   107.78
    30.8    106.06
    31.75   105.96
    31.75   105.97
    31.52   106.38
    31.34   106.03
    31.01   105.84
    31.07   106.57
    31.04   106.44
    30.48   106.61
    30.55   106.43
    30.38   106.3
    30.41   106.74
    31.23   107.49
    32.07   108.06
    31.39   107.71
    31.1    107.87
    30.36   106.91
    30.75   107.21
    30.85   106.94
    32.36   106.83
    31.86   106.73
    31.59   107.11
    31.95   108.24
    32  108.18
    29.97   102.97
    30.17   102.91
    30.09   103.06
    29.79   102.81
    29.4    102.66
    29.21   102.38
    30.09   102.78
    30.36   102.84
    31.92   102.22
    31.79   102.55
    31.93   101.72
    33.62   102.94
    32.06   102.95
    32.64   103.61
    33.23   104.19
    31.46   103.61
    31.42   103.16
    30.97   102.34
    31.48   102.03
    32.3    100.97
    31.67   103.89
    30.04   101.95
    31.38   100.65
    31.64   99.96
    30.96   100.28
    32.23   98.83
    31.81   98.57
    33.01   98.06
    32.3    100.35
    29.92   102.25
    30.85   101.87
    29.01   101.53
    30.03   101
    30.99   101.14
    30.03   100.28
    28.93   99.78
    29.04   100.31
    30  99
    28.71   99.25
    27.92   102.29
    28.03   102.83
    28.96   102.74
    28.21   103.62
    27.07   102.76
    26.74   102.55
    26.67   102.21
    27.4    102.15
    28.33   103.14
    27.73   103.22
    27.7    102.8
    27.38   102.52
    28.33   102.42
    28.66   102.49
    27.42   101.51
    28.58   102.15
    27.9    101.25
    29.35   104.77]

N=size(C,1);                                     %Number of cities
D=zeros(N);                                      %Any two city distance interval matrix
%Find the distance matrix of any two cities
for i=1:N
    for j=1:N
        D(i,j)=((C(i,1)-C(j,1))^2+(C(i,2)-C(j,2))^2)^0.5;
    end
end
NP=200;                                           %Number of immune individuals
G=1000;                                           %Maximal immune algebra
f=zeros(N,NP);                                    %For stock
for i=1:NP
    f(:,i)=randperm(N);                           %Generate initial population randomly
end
len=zeros(NP,1);                                  %Storage path length
for i=1:NP
    len(:,i)=func3(D,f(:,i),N);                   %Calculated path length
end
[Sortflen,Index]=sort(len);
Sortf=f(:,Index);                                 %Population individual ranking
gen=0;                                            %Immunological algebra
Nc1=10;                                           %Clone count
%Immune circulation
while gen<G
    for i=1:NP/2
        a=Sortf(:,i);
        Ca=repmat(a,1,Nc1);
        for j=1:Nc1
            p1=floor(1+N*rand());
            p2=floor(1+N*rand());
            while p1==p2
                p1=floor(1+N*rand());
                p2=floor(1+N*rand());
            end
            tmp=Ca(p1,j);
            Ca(p1,j)=Ca(p2,j);
            Ca(p2,j)=tmp;
        end
        Ca(:,1)=Sortf(:,i);                               %Keep the clone source individual
        %Clonal inhibition, retention of the highest affinity individuals
        for j=1:Nc1
            Calen(j)=func3(D,Ca(:,j),N);
        end
        [SortCalen,Index]=sort(Calen);
        SortCa=Ca(:,Index);
        af(:,i)=SortCa(:,1);
        alen(i)=SortCalen(1);
    end
    %Population refresh
    for i=1:NP/2
        bf(:,i)=randperm(N);
        blen(i)=func3(D,bf(:,i),N);
    end
    %The immune population merges with the new population
    f=[af,bf];
    len=[alen,blen];
    [Sortlen,Index]=sort(len);
    Sortf=f(:,Index);
    gen=gen+1;
    trace(gen)=Sortlen(1);
end
%Output optimization result
Bestf=Sortf(:,1);
Bestlen=trace(end);
figure
for i=1:(N-1)
    plot([C(Bestf(i),1),C(Bestf(i+1),1)],...
        [C(Bestf(i),2),C(Bestf(i+1),2)],'bo');
    hold on;
end
plot([C(3,1),C(128,1),C(170,1)],[C(3,2),C(128,2),C(170,2)],'ro');
title(['best：',num2str(trace(end))]);
figure
plot(trace)
xlabel('iterations')
ylabel('targt')
title('Affinity evolutionary curve')
%Calculate the total length of the route
function len=func3(D,f,N)
len=D(f(N),f(1));
for i=1:(N-1)
    len=len+D(f(i),f(i+1));
end
end
