# Supplementary material for: Location decision of low-altitude service station for transfer flight based on modified immune algorithm
Source: PeerJ Comput Sci. 2023 Nov 1;9:e1624. doi: 10.7717/peerj-cs.1624 (PMC10702995; doi:10.7717/peerj-cs.1624)
Supplement: Supplemental Information 3 — The range of white circle indicates service area of flight service station. The center point of circle is the coordinates of general airport or landing point where the flight service station is located. The intersection area means service coverage repeated. [file peerj-cs-09-1624-s003.java]

import com.kg.fss.entity.City;
import com.kg.fss.util.Algorithm;
import java.io.BufferedReader;
import java.io.FileReader;
import java.util.Arrays;
import static java.lang.Double.POSITIVE_INFINITY;


public class siteSelection {
    public static void main(String[] args) throws Exception {

        /*
         * Read data
         */
        BufferedReader br = new BufferedReader(new FileReader("C:\\javaProject\\fss\\src\\main\\java\\com\\kg\\fss\\util\\input_assgin01_03.dat"));
        String s = null;
        int size = Integer.parseInt(br.readLine());
        /*
         * 1 Define the candidate point coordinates and the weights corresponding to each point
         */
        double[] x = new double[size];
        double[] y = new double[size];
        double[] xweight = new double[size];
        double[] yweight = new double[size];
        String[] city = new String[size];
        int i = 0;
        while((s = br.readLine()) != null){
            String[] a = s.split(",");
             city[i]= a[3];
            x[i] = Double.parseDouble(a[0]);
            y[i] = Double.parseDouble(a[1]);
            xweight[i] = Double.parseDouble(a[2]);
            yweight[i] = Double.parseDouble(a[2]);
            i++;
        }
        siteSelection siteSelection = new siteSelection();
        double[] xtemp = new double[size];
        xtemp= Arrays.copyOf(x,size);
        double[] ytemp = new double[size];
        ytemp=Arrays.copyOf(y,size);
        City resultCity = siteSelection.initarea(x, y, xweight, yweight,xtemp,ytemp,city);
        System.out.println("The result is:");
        System.out.println(resultCity.getCityLat());
        System.out.println(resultCity.getCityLon());
        System.out.println(resultCity.getCityName());
    }


    /**
     * Quick sort (at the same time, the weights corresponding to each point are adjusted in turn)
     *
     * @param attr  
     * @param weight  
     * @param low  
     * @param height  
     */
    public  void pxres(double[] attr, double[] weight, int low, int height){
        double temp = 0;
        double temp1 =0;
        int i = low;
        int j = height;

        if(low < height){
            temp = attr[low];
            temp1 = weight[low];

            while(i != j){
                while(j > i && attr[j] >= temp){
                    --j;
                }
                if(i < j){
                    attr[i] = attr[j];
                    weight[i] = weight[j];
                    ++i;
                }
                while(i < j && attr[i] < temp){
                    ++i;
                }
                if(i < j){
                    attr[j] = attr[i];
                    weight[j] = weight[i];
                    --j;
                }
            }

            attr[i] = temp;
            weight[i] = temp1;
            pxres(attr, weight, low, i - 1);
            pxres(attr, weight, i + 1, height);
        }
    }

    /**
     * Find the coordinates corresponding to the weighted median for each axis
     * @param addr  
     * @param Weights  
     * @param zhou  
     * @return 
     */
    public  double axis(double [] addr, double [] Weights, String zhou){

        /*
         * Quickly sort each axis coordinate and adjust the corresponding weights
         */

        pxres(addr, Weights, 0, addr.length - 1);


        /*
         * 3 Sum of weights of all candidate points
         */

        double sumweight = 0;
        for(int i = 0; i < Weights.length; i++){
            sumweight += Weights[i];
        }

        /*
         * 4 Find the weighted median in the latitude direction
         */

        double sum = 0;
        for(int i = 0; i < Weights.length; i++){
            sum += Weights[i];
            if(sum >= sumweight / 2){
                return addr[i];
            }
        }

        return 0;
    }

    /**
     * Method of finding flight service station coordinates
     * @param Xaxis  
     * @param Yaxis  
     * @param XWeights  
     * @param YWeights  
     */
    public  City initarea(double[] Xaxis, double[] Yaxis, double[] XWeights, double[] YWeights,double[] x,double[] y,String[] citys){

        /*
         * 2 Latitude and longitude are processed separately (Note: the weights corresponding to the order of the corresponding axes are adjusted accordingly to keep them one-to-one)
         * 2.1 Quick sort of latitude coordinate points
         */
        double px = axis(Xaxis, XWeights, "Latitude");
        /*
         * 2.2 Quick sort of longitude coordinate points
         */
        double py = axis(Yaxis, YWeights, "longitude");

        /*
        2.3Determine the location of the nearest town point
         */
        City result = new City();

        result = searchCity(px,py,x,y,citys);


        /*
         * Print the service station location
         */
        return result;
    }

    /**
     *
     * @param x
     * @param y
     * @param xs
     * @param ys
     * @return
     */
    public  City searchCity(double x, double y, double[] xs,double[] ys,String[] citys){
        City  result = new City();
        double minDistance = POSITIVE_INFINITY;
        for (int i=0;i<xs.length;i++) {
            double tempDistance = Algorithm.GetDistance(x,y,xs[i],ys[i]);
            if (tempDistance<minDistance){
                minDistance=tempDistance;
               result.setCityLat(xs[i]);
               result.setCityLon(ys[i]);
               result.setCityName(citys[i]);
            }
        }
        return result;
    }
}
